# Supplementary material for: Electrosprayed Particles Loaded with Kartogenin as a Potential Osteochondral Repair Implant
Source: Polymers (Basel). 2023 Mar 2;15(5):1275. doi: 10.3390/polym15051275 (PMC10007262; doi:10.3390/polym15051275)
Supplement: Supplementary file 1 [file polymers-15-01275-s001.zip]

Archive with 1 entries (1 files):
- polymers-2201854-supplementary.pdf
